# Supplementary material for: Cognitive Functions, Neurotransmitter Alterations, and Hippocampal Microstructural Changes in Mice Caused by Feeding on Western Diet
Source: Cells. 2023 Sep 21;12(18):2331. doi: 10.3390/cells12182331 (PMC10529844; doi:10.3390/cells12182331)
Supplement: Supplementary file 1 [file cells-12-02331-s001.zip]

Archive with 1 entries (1 files):
- cells-2609862-supplementary.pdf
